# Supplementary material for: The clinical impact of artemisinin resistance in Southeast Asia and the potential for future spread
Source: FEMS Microbiol Rev. 2017 Jan 1;41(1):34–48. doi: 10.1093/femsre/fuw037 (PMC5424521; doi:10.1093/femsre/fuw037)
Supplement: Supplementary Data — are available at FEMSRE online. [file fuw037_supp.zip]

Archive with 1 entries (1 files):
- Supplementary_references.docx
